# Supplementary material for: lobChIP: from cells to sequencing ready ChIP libraries in a single day
Source: Epigenetics Chromatin. 2015 Jul 21;8:25. doi: 10.1186/s13072-015-0017-5 (PMC4507313; doi:10.1186/s13072-015-0017-5)
Supplement: Additional file 2. — Excel file with list of samples, read statistics and overlap between the datasets. [file 13072_2015_17_MOESM2_ESM.xlsx]

## Sheet: experiments
All reads are uploaded to NCBI SRA, project PRJNA283314 with the followong id:s
id	reads	aligned	%aligned	duplicates	antibody	figure	Read length	comment
lobChIP_FOXA1_robot_abcam.bam	2839994	2718179	95.71		ab5089	4	36
lobChIP_K27ac_100M.bam	426878	391441	91.7		ab4729	S4	36
lobChIP_K27ac_1.CATGGC.bam	6395887	6251083	97.74		ab4729	3	48
lobChIP_K27ac_1M.bam	298453	289065	96.85		ab4729	S4	36
lobChIP_K27ac_20M.bam	336033	324772	96.65		ab4729	S4	36
lobChIP_K27ac_2.CCAACA.bam	15612283	15189392	97.29		ab4729	3	48	reduced chromatin volume (150 ul) and incubation time (1h)
lobChIP_K27ac_4M.bam	291194	278523	95.65		ab4729	S4	36
lobChIP_K27ac_CAACTA_L008.MarkedDups.bam	13715498	13387664	97.61		ab4729	2	50
lobChIP_K27ac_direct_1.CATGGC.bam	3446633	3353844	97.31		ab4729	3	48
lobChIP_K27ac_direct_2.CCAACA.bam	8977989	8721836	97.15		ab4729	3	48	reduced chromatin volume (150 ul) and incubation time (1h)
lobChIP_K27me3_ATTCCT_L008.sorted.MarkedDups.bam	9770237	9481569	97.05		upstate 07-449	2	50
lobChIP_K4me3_PBS.hg19.sorted.bam	19405925	18534339	95.51		ab8580	5	50	3ug ab, incubated 6h. Chromatin diluted 2x in PBS. 17 cycles. lobChIP-1 in figure
lobChIP_K4me3_RIPA.hg19.sorted.bam	13209452	12618255	95.52		ab8580	5	50	3ug ab, incubated 6h. Chromatin diluted 2x in RIPA. 17 cycles. lobChIP-2 in figure
lobChIP_K4me3_robot.GTGAAA.bam	1951786	1901773	97.44		ab8580	4	37
lobChIP_K4me3_s_4_1_36bp.sorted.bam	13008785	12841432	98.71		ab8580	S4	36
lobChIP_NRF1-2.bam	6462994	6144978	95.08		SC101102	5	50
lobChIP_NRF1-3.bam	8566046	8080513	94.33		SC101102	5	50
lobChIP_NRF1-4.bam	12829041	11780909	91.83		SC101102	5	50
lobChIP_NRF1_el1_2_4.hg19.bam	2728680	2156294	79.02		SC101102	5, S2	50
lobChIP_oneday_A.CTCF.sorted.bam	4997450	4847252	96.99	0.069818	sc-15914	4	48
lobChIP_oneday_A.FOXA1.sorted.bam	4307279	4180925	97.07	0.04366	ab5089	4	48
lobChIP_oneday_A.FOXA2.sorted.bam	9416244	9134463	97.01	0.049973	SC-6554	4	48
lobChIP_oneday_A.HNF4a.sorted.bam	8180014	7937499	97.04	0.069799	sc-6556 X	4	48
lobChIP_oneday_A.IgG.sorted.bam	4105571	3982541	97	0.09659	upstate-12-370	4	48
lobChIP_oneday_A.K36me3.sorted.bam	20186954	19675168	97.46	0.082249	ab9050-100	4.2	48
lobChIP_oneday_A.NRF1.sorted.bam	5109829	4958952	97.05	0.084095	SC101102	4	48
lobChIP_oneday_A.PolII_CTD.sorted.bam	5823926	5597857	96.12	0.04498	covance 8WG16 (MMS126R)	4	48	too few reads for sample B
lobChIP_oneday_A.TCF7L2.sorted.bam	6935516	6666891	96.13	0.093411	CELL SIGNALLING C48H11	4	48
lobChIP_oneday_B.CTCF.sorted.bam	4756225	4353792	91.54	0.092572	sc-15914	4	48
lobChIP_oneday_B.FOXA1.sorted.bam	4878623	4564247	93.56	0.038255	ab5089 - check list	4	48
lobChIP_oneday_B.FOXA2.sorted.bam	2658538	2428779	91.36	0.058256	SC-6554	4	48
lobChIP_oneday_B.HNF4a.sorted.bam	1112863	1012252	90.96	0.070766	sc-6556 X	4	48
lobChIP_oneday_B.IgG.sorted.bam	4368926	4113364	94.15	0.056632	upstate-12-370	4	48
lobChIP_oneday_B.K36me3.sorted.bam	12693995	12197246	96.09	0.035957	ab9050-100	4.2	48
lobChIP_oneday_B.NRF1.sorted.bam	17126608	16286938	95.1	0.19002	SC101102	4	48
lobChIP_oneday_B.TCF7L2.sorted.bam	4468717	4211195	94.24	0.069131	CELL SIGNALLING C48H11	4	48
lobChIP_oneday_HNF6_B.sorted.bam	5030626	4803712	95.49	0.071452	sc-13050	4	48	too few reads for sample A
lobChIP_TCF7L2_SOLiD5500WF.qv19-30.NM3.bam	NA	4241504	100		CELL SIGNALLING C48H11		75	wildfire-reads with average qv > 18 that aligned to hg19 with < 3 mismatches in base space
lobChIP_TCF7L2_SOLiD5500XL.Idx_10.bam	NA	14359937	100		CELL SIGNALLING C48H11	5	75
standard_K27ac_1.CATTTT.bam	6010196	5747078	95.62		ab4729	3	48
standard_K27ac_2.CAGGCG.bam	6060377	5783758	95.44		ab4729	3	48	reduced chromatin volume (150 ul) and incubation time (1h)
lobChIP_FOXA1-1.bam	13967926	13411430	96.02		ab5089	5	50	3ug ab, incubated 6h. Chromatin diluted 2x in PBS. 17 cycles.
lobChIP_FOXA1-2.bam	12440055	11904410	95.69		ab5089	5	50	3ug ab, incubated 6h. Chromatin diluted 2x in RIPA. 17 cycles.
lobChIP_K27ac_Robot.bam	22625895	21912445	96.85		ab4729	5	50

## Sheet: Peak overlaps
Overlap of peaks, with peak number on diagonal. Upper table gives % overlap, lower has the number of overlapping peaks and the average distance in paranthesis.
	CTCF_spp.optimal.wgEncodeHaibTfbsHepg2CtcfV0416101AlnRep0_VS_wgEncodeHaibTfbsHepg2ControlV0416101AlnRep0.bb.bed.centered.bed	FOXA1_GB_hg19	FOXA1_spp.optimal.wgEncodeHaibTfbsHepg2Foxa1c20Pcr1xAlnRep0_VS_wgEncodeHaibTfbsHepg2ControlPcr1xAlnRep0.bb.bed.centered.bed	FOXA2_spp.optimal.wgEncodeHaibTfbsHepg2Foxa2sc6554V0416101AlnRep0_VS_wgEncodeHaibTfbsHepg2ControlV0416101AlnRep0.bb.bed.centered.bed	HNF4a_spp.optimal.wgEncodeHaibTfbsHepg2Hnf4ah171Pcr1xAlnRep0_VS_wgEncodeHaibTfbsHepg2ControlPcr1xAlnRep0.bb.centered.bed	NRF1_NAR_motifs.txt	NRF1_spp.optimal.wgEncodeSydhTfbsHepg2Nrf1IggrabAlnRep0_VS_wgEncodeSydhTfbsHepg2InputIggrabAln.bb.bed.centered.bed	TCF7L2_spp.optimal.wgEncodeSydhTfbsHepg2Tcf4UcdAlnRep0_VS_wgEncodeSydhTfbsHepg2bInputUcdAlnRep1.bb.bed.centered.bed	TCF7L2_standard_ChIP_seq_CW34	lobChIP_FOXA1_robot	lobChIP_FOXA1inPBS	lobChIP_FOXA1inRIPA	lobChIP_HNF4a_robot	lobChIP_NRF1_2	lobChIP_NRF1_3	lobChIP_NRF1_4	lobChIP_NRF1_5	lobChIP_TCF7L2_SOLiD5500	lobChIP_oneday_CTCF	lobChIP_oneday_FOXA1	lobChIP_oneday_FOXA2	lobChIP_oneday_HNF4a	lobChIP_oneday_HNF6	lobChIP_oneday_NRF1	lobChIP_oneday_TCF7L2	refGene.hg19.unique_TSS.bed
CTCF_spp.optimal.wgEncodeHaibTfbsHepg2CtcfV0416101AlnRep0_VS_wgEncodeHaibTfbsHepg2ControlV0416101AlnRep0.bb.bed.centered.bed	48071	1.5	10.0	8.8	6.3	1.1	1.1	3.7	1.2	3.3	4.2	4.8	1.3	1.2	1.4	1.8	1.4	1.0	49.4	0.7	0.6	2.1	0.2	1.3	0.2	9.7
FOXA1_GB_hg19	8.7	8173	97.0	96.3	58.1	0.4	0.6	63.2	22.2	83.5	84.5	86.4	18.9	0.8	0.9	1.0	0.7	32.5	4.2	37.6	31.8	26.8	2.2	0.7	7.4	4.2
FOXA1_spp.optimal.wgEncodeHaibTfbsHepg2Foxa1c20Pcr1xAlnRep0_VS_wgEncodeHaibTfbsHepg2ControlPcr1xAlnRep0.bb.bed.centered.bed	11.6	21.6	41566	74.0	33.9	0.8	1.0	28.6	8.0	35.7	40.0	43.7	8.6	1.1	1.2	1.5	1.1	11.4	6.2	10.8	8.7	12.4	0.9	1.0	2.1	6.9
FOXA2_spp.optimal.wgEncodeHaibTfbsHepg2Foxa2sc6554V0416101AlnRep0_VS_wgEncodeHaibTfbsHepg2ControlV0416101AlnRep0.bb.bed.centered.bed	12.9	27.1	92.7	32905	38.3	0.8	1.0	34.0	9.5	43.2	48.7	52.8	10.0	1.1	1.2	1.5	1.1	13.8	6.8	13.6	11.0	14.6	1.1	1.1	2.7	7.0
HNF4a_spp.optimal.wgEncodeHaibTfbsHepg2Hnf4ah171Pcr1xAlnRep0_VS_wgEncodeHaibTfbsHepg2ControlPcr1xAlnRep0.bb.centered.bed	13.1	22.5	59.1	52.9	22711	1.2	1.4	36.7	10.8	32.5	32.6	34.1	19.9	1.5	1.7	2.1	1.6	13.4	6.6	11.1	9.3	29.5	1.2	1.5	2.8	9.7
NRF1_NAR_motifs.txt	27.9	1.8	18.1	14.0	15.7	2412	71.7	8.3	6.6	4.8	5.1	5.2	2.9	70.4	76.1	85.8	75.8	0.7	15.7	0.6	0.9	5.6	0.3	78.3	0.2	88.9
NRF1_spp.optimal.wgEncodeSydhTfbsHepg2Nrf1IggrabAlnRep0_VS_wgEncodeSydhTfbsHepg2InputIggrabAln.bb.bed.centered.bed	28.8	3.0	21.9	17.7	17.4	63.0	1710	10.2	6.5	6.5	7.1	7.8	4.0	79.8	85.2	94.4	85.0	1.4	16.0	1.1	1.1	7.0	0.2	87.0	0.1	85.4
TCF7L2_spp.optimal.wgEncodeSydhTfbsHepg2Tcf4UcdAlnRep0_VS_wgEncodeSydhTfbsHepg2bInputUcdAlnRep1.bb.bed.centered.bed	11.6	36.9	73.1	68.8	54.1	0.9	1.2	16250	25.4	51.2	49.2	51.1	15.8	1.3	1.5	1.8	1.4	34.3	5.6	19.2	16.0	23.8	1.7	1.2	6.3	8.9
TCF7L2_standard_ChIP_seq_CW34	12.4	40.4	64.6	60.5	50.4	2.5	2.5	77.3	4346	50.0	48.0	48.8	18.0	2.6	3.2	4.1	3.1	53.6	6.1	22.6	19.6	26.3	2.5	2.9	15.8	18.8
lobChIP_FOXA1_robot	9.6	43.0	83.2	79.6	43.2	0.5	0.7	45.5	14.1	16330	65.0	68.2	13.4	0.9	1.0	1.1	0.7	21.8	4.9	22.7	18.6	18.8	1.6	0.7	4.4	5.0
lobChIP_FOXA1inPBS	11.6	41.6	90.1	87.0	41.6	0.5	0.7	42.1	12.9	62.5	16784	77.0	12.6	0.9	1.1	1.2	0.9	19.7	6.3	22.7	18.4	18.4	1.3	0.9	4.0	5.4
lobChIP_FOXA1inRIPA	11.7	37.7	87.5	83.6	38.7	0.5	0.7	38.6	11.6	58.0	68.2	19126	11.2	0.8	1.0	1.1	0.8	17.8	6.3	20.2	16.4	16.4	1.2	0.8	3.6	5.0
lobChIP_HNF4a_robot	12.2	31.3	64.5	58.7	85.5	1.1	1.4	45.1	16.3	43.4	42.7	42.8	4801	1.4	1.6	1.9	1.4	19.4	6.1	17.2	14.9	61.6	1.6	1.3	4.3	8.4
lobChIP_NRF1_2	19.6	2.2	15.1	11.9	11.4	39.5	50.0	7.0	4.3	5.2	5.2	5.5	2.4	2716	57.1	62.6	55.0	1.2	11.1	1.1	1.0	4.4	0.3	56.7	0.0	54.4
lobChIP_NRF1_3	17.4	2.0	12.9	10.3	9.7	31.9	39.7	6.2	3.8	4.5	4.8	4.9	2.1	42.4	3675	52.7	45.1	1.2	9.7	0.8	0.8	3.8	0.6	46.5	0.1	46.6
lobChIP_NRF1_4	25.1	2.6	18.3	14.8	14.1	42.4	51.0	8.6	5.7	5.4	6.6	6.8	2.9	53.9	61.2	3166	59.9	1.4	13.9	1.1	1.2	5.4	0.2	61.7	0.2	69.5
lobChIP_NRF1_5	22.5	2.1	16.2	13.0	12.5	42.8	53.4	7.4	5.0	4.5	5.4	5.6	2.5	55.2	60.8	69.5	2760	1.1	12.5	0.8	0.9	4.6	0.2	62.3	0.1	64.7
lobChIP_TCF7L2_SOLiD5500	8.9	49.2	77.2	73.2	52.6	0.2	0.5	87.6	44.8	64.3	61.2	62.2	17.8	0.6	0.9	0.8	0.6	5200	4.2	27.5	23.2	25.7	2.2	0.5	14.2	4.6
lobChIP_oneday_CTCF	98.5	1.5	10.7	9.4	6.2	1.2	1.2	3.6	1.2	3.4	4.6	5.2	1.3	1.3	1.6	1.9	1.5	1.0	23020	0.7	0.7	2.1	0.2	1.4	0.1	9.2
lobChIP_oneday_FOXA1	8.5	75.6	95.7	94.7	56.8	0.3	0.5	64.6	24.9	88.8	92.8	93.6	21.0	0.7	0.8	0.9	0.6	36.4	4.2	3988	56.7	29.1	3.0	0.5	9.9	4.1
lobChIP_oneday_FOXA2	9.0	79.2	95.6	94.9	59.3	0.5	0.5	66.5	26.8	89.8	93.7	93.9	22.6	0.9	0.9	1.1	0.7	38.1	5.1	69.9	3229	30.3	3.3	0.6	10.3	4.2
lobChIP_oneday_HNF4a	13.6	30.8	64.1	59.6	88.0	1.4	1.7	47.8	16.8	42.6	43.3	43.5	43.1	1.7	2.0	2.5	1.9	19.7	6.9	16.9	14.1	6958	1.6	1.8	4.8	11.4
lobChIP_oneday_HNF6	6.0	11.2	21.2	20.4	15.7	0.4	0.2	15.7	7.2	15.9	14.2	14.9	5.2	0.5	1.3	0.5	0.3	7.5	3.4	7.7	6.9	7.3	1512	0.3	2.8	2.1
lobChIP_oneday_NRF1	28.2	2.7	20.1	16.1	15.7	59.3	72.9	9.1	6.4	5.4	7.0	7.2	3.0	76.1	83.8	95.8	83.3	1.3	15.3	1.0	1.0	6.2	0.2	2044	0.0	84.4
lobChIP_oneday_TCF7L2	7.9	64.9	80.1	78.7	61.0	0.3	0.2	86.3	76.6	75.7	72.7	71.6	23.0	0.1	0.4	0.7	0.3	82.6	3.7	43.0	36.4	36.3	4.7	0.1	900	3.9
refGene.hg19.unique_TSS.bed																										31759
	CTCF_spp.optimal.wgEncodeHaibTfbsHepg2CtcfV0416101AlnRep0_VS_wgEncodeHaibTfbsHepg2ControlV0416101AlnRep0.bb.bed.centered.bed	FOXA1_GB_hg19	FOXA1_spp.optimal.wgEncodeHaibTfbsHepg2Foxa1c20Pcr1xAlnRep0_VS_wgEncodeHaibTfbsHepg2ControlPcr1xAlnRep0.bb.bed.centered.bed	FOXA2_spp.optimal.wgEncodeHaibTfbsHepg2Foxa2sc6554V0416101AlnRep0_VS_wgEncodeHaibTfbsHepg2ControlV0416101AlnRep0.bb.bed.centered.bed	HNF4a_spp.optimal.wgEncodeHaibTfbsHepg2Hnf4ah171Pcr1xAlnRep0_VS_wgEncodeHaibTfbsHepg2ControlPcr1xAlnRep0.bb.centered.bed	NRF1_NAR_motifs.txt	NRF1_spp.optimal.wgEncodeSydhTfbsHepg2Nrf1IggrabAlnRep0_VS_wgEncodeSydhTfbsHepg2InputIggrabAln.bb.bed.centered.bed	TCF7L2_spp.optimal.wgEncodeSydhTfbsHepg2Tcf4UcdAlnRep0_VS_wgEncodeSydhTfbsHepg2bInputUcdAlnRep1.bb.bed.centered.bed	TCF7L2_standard_ChIP_seq_CW34	lobChIP_FOXA1_robot	lobChIP_FOXA1inPBS	lobChIP_FOXA1inRIPA	lobChIP_HNF4a_robot	lobChIP_NRF1_2	lobChIP_NRF1_3	lobChIP_NRF1_4	lobChIP_NRF1_5	lobChIP_TCF7L2_SOLiD5500	lobChIP_oneday_CTCF	lobChIP_oneday_FOXA1	lobChIP_oneday_FOXA2	lobChIP_oneday_HNF4a	lobChIP_oneday_HNF6	lobChIP_oneday_NRF1	lobChIP_oneday_TCF7L2	refGene.hg19.unique_TSS.bed
CTCF_spp.optimal.wgEncodeHaibTfbsHepg2CtcfV0416101AlnRep0_VS_wgEncodeHaibTfbsHepg2ControlV0416101AlnRep0.bb.bed.centered.bed	48071	732 (388)	4787 (271)	4217 (259)	3013 (299)	525 (305)	540 (305)	1785 (335)	594 (373)	1604 (341)	2031 (304)	2300 (300)	625 (351)	580 (329)	692 (326)	869 (305)	671 (318)	487 (391)	23750 (44)	351 (384)	303 (356)	1011 (363)	93 (411)	624 (304)	77 (397)	4645 (344)
FOXA1_GB_hg19	711 (380)	8173	7930 (28)	7874 (29)	4749 (67)	30 (429)	52 (321)	5162 (72)	1817 (98)	6828 (53)	6905 (51)	7064 (50)	1548 (111)	63 (351)	76 (356)	85 (350)	59 (393)	2656 (95)	341 (390)	3077 (66)	2598 (64)	2187 (117)	178 (140)	56 (344)	604 (91)	344 (348)
FOXA1_spp.optimal.wgEncodeHaibTfbsHepg2Foxa1c20Pcr1xAlnRep0_VS_wgEncodeHaibTfbsHepg2ControlPcr1xAlnRep0.bb.bed.centered.bed	4830 (277)	8958 (91)	41566	30765 (33)	14095 (116)	321 (383)	399 (321)	11869 (130)	3307 (170)	14845 (100)	16619 (89)	18180 (85)	3595 (161)	447 (352)	509 (356)	620 (341)	468 (353)	4727 (158)	2561 (263)	4495 (119)	3628 (119)	5153 (173)	372 (198)	432 (341)	875 (157)	2874 (374)
FOXA2_spp.optimal.wgEncodeHaibTfbsHepg2Foxa2sc6554V0416101AlnRep0_VS_wgEncodeHaibTfbsHepg2ControlV0416101AlnRep0.bb.bed.centered.bed	4233 (262)	8926 (89)	30518 (25)	32905	12598 (115)	251 (419)	324 (329)	11175 (126)	3134 (170)	14202 (96)	16025 (86)	17368 (81)	3289 (160)	356 (361)	406 (358)	503 (350)	376 (367)	4541 (158)	2252 (250)	4487 (118)	3635 (117)	4798 (168)	363 (197)	351 (359)	875 (155)	2294 (382)
HNF4a_spp.optimal.wgEncodeHaibTfbsHepg2Hnf4ah171Pcr1xAlnRep0_VS_wgEncodeHaibTfbsHepg2ControlPcr1xAlnRep0.bb.centered.bed	2981 (297)	5100 (101)	13425 (90)	12011 (93)	22711	280 (293)	321 (285)	8332 (107)	2453 (145)	7373 (127)	7396 (132)	7746 (133)	4522 (93)	336 (337)	386 (324)	478 (309)	369 (322)	3053 (142)	1496 (298)	2519 (132)	2112 (127)	6691 (94)	271 (175)	343 (305)	626 (130)	2206 (322)
NRF1_NAR_motifs.txt	674 (278)	43 (384)	436 (363)	337 (390)	379 (292)	2412	1730 (37)	201 (322)	158 (243)	115 (504)	122 (441)	125 (469)	71 (384)	1699 (44)	1835 (42)	2070 (40)	1829 (38)	16 (568)	378 (251)	15 (366)	21 (415)	136 (430)	7 (626)	1889 (34)	5 (496)	2145 (111)
NRF1_spp.optimal.wgEncodeSydhTfbsHepg2Nrf1IggrabAlnRep0_VS_wgEncodeSydhTfbsHepg2InputIggrabAln.bb.bed.centered.bed	493 (271)	52 (313)	374 (290)	303 (300)	298 (256)	1078 (30)	1710	174 (251)	112 (270)	111 (397)	122 (388)	133 (408)	68 (296)	1365 (37)	1457 (31)	1615 (29)	1453 (29)	24 (379)	274 (246)	18 (410)	18 (342)	119 (340)	3 (423)	1487 (25)	2 (244)	1460 (116)
TCF7L2_spp.optimal.wgEncodeSydhTfbsHepg2Tcf4UcdAlnRep0_VS_wgEncodeSydhTfbsHepg2bInputUcdAlnRep1.bb.bed.centered.bed	1881 (342)	6002 (106)	11874 (100)	11172 (101)	8790 (101)	153 (330)	190 (264)	16250	4125 (103)	8323 (122)	8002 (130)	8296 (130)	2560 (140)	212 (309)	248 (307)	295 (301)	223 (320)	5572 (102)	905 (358)	3116 (134)	2593 (129)	3871 (143)	284 (159)	200 (285)	1021 (106)	1444 (323)
TCF7L2_standard_ChIP_seq_CW34	541 (351)	1757 (76)	2807 (92)	2630 (96)	2191 (91)	108 (233)	110 (263)	3360 (52)	4346	2171 (96)	2088 (104)	2119 (111)	784 (113)	113 (264)	139 (288)	178 (264)	135 (272)	2330 (53)	267 (368)	984 (94)	852 (93)	1145 (129)	109 (110)	126 (257)	686 (40)	816 (284)
lobChIP_FOXA1_robot	1565 (335)	7014 (71)	13583 (54)	12991 (55)	7056 (109)	83 (517)	111 (399)	7424 (107)	2307 (132)	16330	10621 (73)	11140 (70)	2187 (139)	150 (417)	169 (409)	175 (398)	122 (424)	3554 (125)	794 (324)	3708 (77)	3032 (78)	3077 (151)	255 (173)	110 (421)	725 (114)	824 (412)
lobChIP_FOXA1inPBS	1952 (294)	6980 (59)	15130 (40)	14599 (41)	6980 (108)	86 (461)	121 (390)	7058 (107)	2166 (127)	10487 (66)	16784	12931 (53)	2119 (138)	145 (408)	182 (391)	209 (386)	148 (420)	3304 (120)	1051 (272)	3806 (64)	3095 (59)	3084 (149)	219 (159)	143 (396)	678 (110)	906 (431)
lobChIP_FOXA1inRIPA	2243 (291)	7202 (63)	16729 (41)	15985 (42)	7404 (116)	91 (485)	135 (416)	7378 (112)	2227 (140)	11089 (68)	13046 (58)	19126	2144 (142)	157 (449)	183 (420)	219 (403)	154 (444)	3399 (128)	1207 (269)	3866 (67)	3139 (66)	3130 (154)	236 (174)	150 (435)	682 (127)	954 (422)
lobChIP_HNF4a_robot	584 (333)	1501 (91)	3096 (89)	2816 (90)	4105 (41)	51 (351)	68 (296)	2165 (90)	784 (112)	2082 (110)	2050 (116)	2055 (117)	4801	67 (351)	76 (357)	91 (331)	67 (356)	929 (124)	292 (372)	825 (115)	713 (108)	2958 (54)	79 (135)	62 (339)	207 (133)	402 (372)
lobChIP_NRF1_2	533 (300)	60 (324)	409 (323)	324 (329)	309 (304)	1072 (35)	1357 (37)	191 (286)	116 (274)	142 (399)	142 (400)	150 (431)	66 (344)	2716	1550 (37)	1701 (35)	1495 (35)	32 (344)	302 (269)	29 (450)	28 (408)	119 (359)	8 (310)	1541 (30)	1 (290)	1478 (132)
lobChIP_NRF1_3	640 (300)	75 (346)	473 (333)	379 (340)	357 (296)	1174 (35)	1458 (33)	229 (296)	141 (294)	167 (402)	178 (383)	181 (414)	77 (358)	1560 (40)	3675	1937 (32)	1659 (31)	45 (407)	355 (267)	31 (488)	30 (421)	138 (386)	21 (432)	1710 (29)	4 (326)	1712 (136)
lobChIP_NRF1_4	796 (277)	82 (331)	579 (315)	469 (324)	447 (284)	1342 (32)	1616 (32)	273 (285)	182 (272)	171 (387)	208 (382)	214 (390)	91 (331)	1707 (37)	1937 (33)	3166	1898 (30)	43 (405)	440 (245)	36 (407)	37 (410)	171 (367)	7 (376)	1955 (26)	6 (306)	2201 (134)
lobChIP_NRF1_5	622 (291)	59 (387)	446 (334)	358 (348)	346 (299)	1181 (34)	1474 (36)	204 (308)	138 (276)	124 (421)	148 (418)	155 (437)	68 (359)	1523 (41)	1677 (35)	1919 (33)	2760	31 (404)	346 (275)	23 (459)	26 (453)	128 (383)	6 (335)	1719 (28)	3 (369)	1785 (131)
lobChIP_TCF7L2_SOLiD5500	463 (377)	2559 (71)	4012 (78)	3809 (79)	2735 (87)	13 (589)	24 (379)	4556 (49)	2329 (53)	3344 (88)	3185 (97)	3237 (98)	924 (121)	32 (344)	45 (407)	43 (405)	31 (404)	5200	217 (385)	1430 (90)	1208 (88)	1338 (128)	112 (134)	26 (414)	741 (36)	240 (401)
lobChIP_oneday_CTCF	22671 (20)	341 (388)	2455 (246)	2174 (237)	1437 (283)	271 (252)	276 (253)	821 (339)	271 (375)	779 (315)	1049 (271)	1205 (270)	296 (378)	308 (279)	360 (275)	447 (253)	346 (278)	220 (391)	23020	171 (352)	166 (319)	479 (368)	51 (354)	315 (252)	33 (411)	2129 (339)
lobChIP_oneday_FOXA1	337 (367)	3013 (50)	3818 (30)	3775 (30)	2267 (78)	11 (417)	18 (410)	2575 (83)	995 (100)	3543 (46)	3701 (41)	3732 (41)	837 (123)	29 (450)	31 (488)	36 (407)	23 (459)	1453 (99)	166 (340)	3988	2260 (42)	1160 (122)	119 (125)	20 (413)	393 (97)	164 (410)
lobChIP_oneday_FOXA2	290 (336)	2556 (51)	3088 (31)	3064 (30)	1915 (77)	15 (435)	17 (334)	2148 (80)	864 (100)	2901 (47)	3026 (40)	3032 (39)	730 (121)	28 (408)	28 (403)	36 (400)	24 (437)	1229 (97)	164 (310)	2256 (40)	3229	980 (124)	106 (127)	19 (400)	333 (92)	137 (363)
lobChIP_oneday_HNF4a	943 (344)	2144 (104)	4463 (105)	4146 (105)	6125 (47)	96 (391)	121 (348)	3326 (103)	1170 (141)	2961 (129)	3010 (133)	3024 (134)	3000 (63)	121 (367)	139 (391)	174 (374)	130 (390)	1369 (141)	478 (366)	1173 (130)	984 (129)	6958	113 (168)	128 (374)	336 (140)	796 (370)
lobChIP_oneday_HNF6	90 (398)	170 (115)	320 (135)	308 (136)	237 (106)	6 (622)	3 (423)	237 (117)	109 (110)	240 (136)	215 (146)	225 (143)	79 (135)	8 (310)	19 (405)	7 (376)	5 (287)	113 (136)	51 (354)	117 (113)	104 (116)	111 (157)	1512	4 (233)	42 (91)	31 (383)
lobChIP_oneday_NRF1	576 (277)	55 (334)	411 (321)	330 (336)	320 (279)	1213 (26)	1490 (27)	186 (271)	131 (266)	110 (416)	144 (394)	147 (425)	62 (339)	1555 (33)	1713 (28)	1959 (25)	1703 (24)	26 (414)	313 (246)	20 (413)	20 (420)	126 (367)	5 (306)	2044	1 (385)	1726 (126)
lobChIP_oneday_TCF7L2	71 (380)	584 (69)	721 (67)	708 (66)	549 (66)	3 (468)	2 (244)	777 (35)	689 (43)	681 (76)	654 (87)	644 (93)	207 (134)	1 (290)	4 (326)	6 (306)	3 (369)	743 (37)	33 (411)	387 (86)	328 (84)	327 (124)	42 (91)	1 (385)	900	35 (438)
refGene.hg19.unique_TSS.bed																										31759
